# Supplementary material for: Rhipicephalus Tick: A Contextual Review for Southeast Asia
Source: Pathogens. 2021 Jun 30;10(7):821. doi: 10.3390/pathogens10070821 (PMC8308476; doi:10.3390/pathogens10070821)
Supplement: Supplementary file 1 [file pathogens-10-00821-s001.zip]

Archive with 1 entries (1 files):
- pathogens-1201099-supplementary.pdf
